# Supplementary material for: Amino Acid Nanofibers Improve Glycemia and Confer Cognitive Therapeutic Efficacy to Bound Insulin
Source: Pharmaceutics. 2021 Dec 29;14(1):81. doi: 10.3390/pharmaceutics14010081 (PMC8778970; doi:10.3390/pharmaceutics14010081)
Supplement: Supplementary file 1 [file pharmaceutics-14-00081-s001.zip]

Archive with 6 entries (5 files):
- pharmaceutics-1498826 Supplementary Material/
- pharmaceutics-1498826 Supplementary Material/AAC2 41d post tr NO INS added.mp4
- pharmaceutics-1498826 Supplementary Material/AAC2 hINS complex Videos  for Supplemental materials.mp4
- pharmaceutics-1498826 Supplementary Material/Control 41 post tretment  before eut.mp4
- pharmaceutics-1498826 Supplementary Material/Free INS 41d post tr.mp4
- pharmaceutics-1498826 Supplementary Material/pharmaceutics-1498826 supplementary - updated.pdf
